# Supplementary material for: Deciphering the Immune Microenvironment on A Single Archival Formalin-Fixed Paraffin-Embedded Tissue Section by An Immediately Implementable Multiplex Fluorescence Immunostaining Protocol
Source: Cancers (Basel). 2020 Aug 28;12(9):2449. doi: 10.3390/cancers12092449 (PMC7565194; doi:10.3390/cancers12092449)
Supplement: Supplementary file 1 [file cancers-12-02449-s001.zip]

Archive with 3 entries (3 files):
- Appendix_A_CellProfiler_pipeline_iba1clec4f_ck19_neighbors_fig5.cpproj
- Appendix_B_CellProfiler_pipeline_HCC_fig6.cpproj
- cancers-883269-supply.pdf
